# Supplementary material for: A new species of frog of the genus Pristimantis from Tingo María National Park, Huánuco Department, central Peru (Anura, Craugastoridae)
Source: Zookeys. 2016 Aug 11;(610):113–30. doi: 10.3897/zookeys.610.8507 (PMC4992813; doi:10.3897/zookeys.610.8507)
Supplement: XML Treatment for Pristimantis pulchridormientes [file zookeys.610.8507-treatment1.xml]

<!DOCTYPE tp:taxon-treatment
  PUBLIC "-//TaxonX//DTD Taxonomic Treatment Publishing DTD v0 20100105//EN" "tax-treatment-NSO.dtd">
<tp:taxon-treatment xmlns:tp="http://www.plazi.org/taxpub"><tp:treatment-meta><kwd-group><label>Taxon classification</label><kwd><named-content content-type="kingdom">Animalia</named-content></kwd><kwd><named-content content-type="order">Anura</named-content></kwd><kwd><named-content content-type="family">Craugastoridae</named-content></kwd></kwd-group><mixed-citation publication-type="journal"><person-group><name><surname>Chávez</surname><given-names>Germán</given-names></name><name><surname>Catenazzi</surname><given-names>Alessandro</given-names></name></person-group><article-title>A new species of frog of the genus <italic><tp:taxon-name><tp:taxon-name-part taxon-name-part-type="genus">Pristimantis</tp:taxon-name-part></tp:taxon-name></italic> from Tingo María National Park, Huánuco Department, central Peru (<tp:taxon-name><tp:taxon-name-part taxon-name-part-type="order">Anura</tp:taxon-name-part></tp:taxon-name>, <tp:taxon-name><tp:taxon-name-part taxon-name-part-type="family">Craugastoridae</tp:taxon-name-part></tp:taxon-name>)</article-title><source>Zookeys</source><day>11</day><month>8</month><year>2016</year><volume>2016</volume><issue>610</issue><fpage>113</fpage><lpage>130</lpage><pub-id pub-id-type="doi">10.3897/zookeys.610.8507</pub-id></mixed-citation></tp:treatment-meta><tp:nomenclature><tp:taxon-name>
            <tp:taxon-name-part taxon-name-part-type="genus">Pristimantis</tp:taxon-name-part>
            <tp:taxon-name-part taxon-name-part-type="species">pulchridormientes</tp:taxon-name-part>
            <object-id xmlns:xlink="http://www.w3.org/1999/xlink" content-type="zoobank" xlink:type="simple">http://zoobank.org/4DCDA666-2217-48A0-9E6D-C1681544BDD5</object-id>
            <object-id xmlns:xlink="http://www.w3.org/1999/xlink" content-type="varnacular-name" xlink:type="simple">Proposed standard English name: Sleeping beauty rain frog</object-id>
            <object-id xmlns:xlink="http://www.w3.org/1999/xlink" content-type="varnacular-name" xlink:type="simple">Proposed standard Spanish name: Rana de lluvia de la Bella Durmiente</object-id>
          </tp:taxon-name><tp:taxon-status xmlns:xlink="http://www.w3.org/1999/xlink" xlink:type="simple">sp. n.</tp:taxon-status></tp:nomenclature><tp:treatment-sec sec-type="Holotype" id="SECID0E6LAC"><title>Holotype.</title><p>
            <named-content xmlns:xlink="http://www.w3.org/1999/xlink" content-type="dwc:institutional_code" xlink:type="simple">CORBIDI</named-content> 15578 (Figures <xref ref-type="fig" rid="F1">1</xref>–<xref ref-type="fig" rid="F3">3</xref>), an adult male collected by G. Chávez and D. Vásquez at Campamento La Garganta de la Bella, Tingo María National Park, (<named-content xmlns:xlink="http://www.w3.org/1999/xlink" content-type="dwc:verbatimCoordinates" xlink:type="simple"><named-content content-type="geo-json" specific-use="{&#34;type&#34;:&#34;Point&#34;,&#34;coordinates&#34;:[-76.002056,-9.338417]}" id="NCID0EYMAC" xlink:type="simple">9°20'18.3"W, 76°0'7.4"S</named-content></named-content>; 1095 m above sea level (asl), Provincia Leoncio Prado, Departamento Huánuco, Peru, on 21 November 2014.</p><fig id="F1" position="float" orientation="portrait"><label>Figure 1.</label><caption><p>Map of Peru indicating the type locality of <italic><tp:taxon-name><tp:taxon-name-part taxon-name-part-type="genus">Pristimantis</tp:taxon-name-part> <tp:taxon-name-part taxon-name-part-type="species">pulchridormientes</tp:taxon-name-part></tp:taxon-name></italic> sp. n. (asterisk), the two most closely related species according to analysis of genetic distances, <italic><tp:taxon-name><tp:taxon-name-part taxon-name-part-type="genus">Pristimantis</tp:taxon-name-part> <tp:taxon-name-part taxon-name-part-type="species">pluvialis</tp:taxon-name-part></tp:taxon-name></italic> and <italic><tp:taxon-name><tp:taxon-name-part taxon-name-part-type="genus">Pristimantis</tp:taxon-name-part></tp:taxon-name></italic> sp. (white square; see text for analysis), and of other Peruvian species of <italic><tp:taxon-name><tp:taxon-name-part taxon-name-part-type="genus">Pristimantis</tp:taxon-name-part></tp:taxon-name></italic> with red shanks or thighs: <italic><tp:taxon-name><tp:taxon-name-part taxon-name-part-type="genus">Pristimantis</tp:taxon-name-part> <tp:taxon-name-part taxon-name-part-type="species">buccinator</tp:taxon-name-part></tp:taxon-name></italic> (black square), <italic><tp:taxon-name><tp:taxon-name-part taxon-name-part-type="genus">Pristimantis</tp:taxon-name-part> <tp:taxon-name-part taxon-name-part-type="species">cajamarcensis</tp:taxon-name-part></tp:taxon-name></italic> (black star), <italic><tp:taxon-name><tp:taxon-name-part taxon-name-part-type="genus">Pristimantis</tp:taxon-name-part> <tp:taxon-name-part taxon-name-part-type="species">ceuthospilus</tp:taxon-name-part></tp:taxon-name></italic> and <italic><tp:taxon-name><tp:taxon-name-part taxon-name-part-type="genus">Pristimantis</tp:taxon-name-part> <tp:taxon-name-part taxon-name-part-type="species">rhodoplichus</tp:taxon-name-part></tp:taxon-name></italic> (white circle), <italic><tp:taxon-name><tp:taxon-name-part taxon-name-part-type="genus">Pristimantis</tp:taxon-name-part> <tp:taxon-name-part taxon-name-part-type="species">coronatus</tp:taxon-name-part></tp:taxon-name></italic> (triangle), <italic><tp:taxon-name><tp:taxon-name-part taxon-name-part-type="genus">Pristimantis</tp:taxon-name-part> <tp:taxon-name-part taxon-name-part-type="species">corrugatus</tp:taxon-name-part></tp:taxon-name></italic> (black circle).</p></caption><graphic xmlns:xlink="http://www.w3.org/1999/xlink" xlink:href="zookeys-610-113-g001.jpg" position="float" orientation="portrait" xlink:type="simple" id="oo_98911.jpg"/></fig><fig id="F2" position="float" orientation="portrait"><label>Figure 2.</label><caption><p>Dorsolateral and ventral views (<bold>A, B</bold>) of the holotype of <italic><tp:taxon-name><tp:taxon-name-part taxon-name-part-type="genus">Pristimantis</tp:taxon-name-part> <tp:taxon-name-part taxon-name-part-type="species">pulchridormientes</tp:taxon-name-part></tp:taxon-name></italic> sp. n., male <named-content xmlns:xlink="http://www.w3.org/1999/xlink" content-type="dwc:institutional_code" xlink:type="simple">CORBIDI</named-content> 15578, <abbrev xmlns:xlink="http://www.w3.org/1999/xlink" xlink:title="snout–vent length" id="ABBRID0EFBAE" xlink:type="simple">SVL</abbrev> = 21.9 mm, showing detail of (<bold>C</bold>) coloration on shanks and thighs. Photographs by G. Chávez.</p></caption><graphic xmlns:xlink="http://www.w3.org/1999/xlink" xlink:href="zookeys-610-113-g002.jpg" position="float" orientation="portrait" xlink:type="simple" id="oo_98912.jpg"/></fig><fig id="F3" position="float" orientation="portrait"><label>Figure 3.</label><caption><p>Ventral view of <bold>A</bold> hand (hand length – 8.5 mm) and <bold>B</bold> foot (foot length = 9.2 mm) of the holotype of <italic><tp:taxon-name><tp:taxon-name-part taxon-name-part-type="genus">Pristimantis</tp:taxon-name-part> <tp:taxon-name-part taxon-name-part-type="species">pulchridormientes</tp:taxon-name-part></tp:taxon-name></italic> sp. n., (<named-content xmlns:xlink="http://www.w3.org/1999/xlink" content-type="dwc:institutional_code" xlink:type="simple">CORBIDI</named-content> 15578). Photographs by Germán Chávez.</p></caption><graphic xmlns:xlink="http://www.w3.org/1999/xlink" xlink:href="zookeys-610-113-g003.jpg" position="float" orientation="portrait" xlink:type="simple" id="oo_98913.jpg"/></fig><p>Paratopotypes. Seven adult males (Fig. <xref ref-type="fig" rid="F4">4</xref>): <named-content xmlns:xlink="http://www.w3.org/1999/xlink" content-type="dwc:institutional_code" xlink:type="simple">CORBIDI</named-content> 15563–68, 15577, collected along with the holotype.</p><fig id="F4" position="float" orientation="portrait"><label>Figure 4.</label><caption><p>Dorsolateral and ventral views of two paratopotypes of <italic><tp:taxon-name><tp:taxon-name-part taxon-name-part-type="genus">Pristimantis</tp:taxon-name-part> <tp:taxon-name-part taxon-name-part-type="species">pulchridormientes</tp:taxon-name-part></tp:taxon-name></italic> sp. n. showing detail of coloration on shanks and thighs. Male <named-content xmlns:xlink="http://www.w3.org/1999/xlink" content-type="dwc:institutional_code" xlink:type="simple">CORBIDI</named-content> 15563 (<bold>A–C</bold>), <abbrev xmlns:xlink="http://www.w3.org/1999/xlink" xlink:title="snout–vent length" id="ABBRID0E4DAE" xlink:type="simple">SVL</abbrev> = 21.0 mm. Male <named-content xmlns:xlink="http://www.w3.org/1999/xlink" content-type="dwc:institutional_code" xlink:type="simple">CORBIDI</named-content> 15565 (<bold>D–F</bold>), <abbrev xmlns:xlink="http://www.w3.org/1999/xlink" xlink:title="snout–vent length" id="ABBRID0ELEAE" xlink:type="simple">SVL</abbrev> = 21.5 mm. Photographs by G. Chávez.</p></caption><graphic xmlns:xlink="http://www.w3.org/1999/xlink" xlink:href="zookeys-610-113-g004.jpg" position="float" orientation="portrait" xlink:type="simple" id="oo_98914.jpg"/></fig><p>Paratype. Adult male, <named-content xmlns:xlink="http://www.w3.org/1999/xlink" content-type="dwc:institutional_code" xlink:type="simple">CORBIDI</named-content> 16606 collected at Sharco (<named-content xmlns:xlink="http://www.w3.org/1999/xlink" content-type="dwc:verbatimCoordinates" xlink:type="simple"><named-content content-type="geo-json" specific-use="{&#34;type&#34;:&#34;Point&#34;,&#34;coordinates&#34;:[-75.900306,-9.599611]}" id="NCID0EBFAE" xlink:type="simple">9°35'58.6"W, 75°54'1.1’’ S</named-content></named-content>; altitude 1700 m asl), Provincia Pachitea, Departamento Huánuco, Peru, on 28 November 2015 by Juan Carlos Chávez-Arribasplata.</p></tp:treatment-sec><tp:treatment-sec sec-type="diagnosis" id="SECID0EGFAE"><title>Diagnosis.</title><p>The new species is distinguished by the following combination of characters: (1) skin on dorsum finely shagreen, that on venter areolate, discoidal fold absent, dorsolateral folds absent; (2) tympanic membrane and tympanic annulus distinct, weak supratympanic fold covering dorsal and posterior edges of tympanum, horizontal diameter of eye 3x the diameter of tympanum; (3) snout acuminate in dorsal view, truncated and posteroventrally inclined in lateral view, canthus rostralis weakly concave in dorsal view, angular in lateral view, loreal region concave, rostral papilla absent; (4) upper eyelid lacking tubercles, cranial crests absent; (5) dentigerous process of vomers absent; (6) males with vocal sacs and vocal slits, nuptial excrescences absent; (7) finger I and finger II of equal length, fingers II and III bearing rounded discs about 1.5 times wider than digits, finger IV bearing a rounded disc about twice as wide as its digit; (8) fingers with narrow lateral fringes; (9) antebrachial tubercle absent; (10) ulnar and tarsal tubercles absent (11) inner metatarsal tubercle oval twice as long as round outer metatarsal tubercle, low supernumerary plantar tubercles at the base of toes I, II, and III; (12) toes with narrow lateral fringes, webbing absent, toe V longer than toe III; (13) in life, males with dorsum creamy yellow or yellowish brown with dark blotches; canthal stripe creamy white extending to the orbits; throat yellow; belly creamy white; groins, posterior surfaces of thighs, and shanks bright red; iris cream with brown flecks; (14) <abbrev xmlns:xlink="http://www.w3.org/1999/xlink" xlink:title="snout–vent length" id="ABBRID0EMFAE" xlink:type="simple">SVL</abbrev> in adult males 19.1–21.9 mm; <abbrev xmlns:xlink="http://www.w3.org/1999/xlink" xlink:title="snout–vent length" id="ABBRID0EQFAE" xlink:type="simple">SVL</abbrev> in females unknown.</p></tp:treatment-sec><tp:treatment-sec sec-type="comparisons" id="SECID0EUFAE"><title>Comparisons.</title><p>
            <italic><tp:taxon-name><tp:taxon-name-part taxon-name-part-type="genus">Pristimantis</tp:taxon-name-part> <tp:taxon-name-part taxon-name-part-type="species">pulchridormientes</tp:taxon-name-part></tp:taxon-name></italic> sp. n. is morphologically similar to <italic><tp:taxon-name><tp:taxon-name-part taxon-name-part-type="genus">Pristimantis</tp:taxon-name-part> <tp:taxon-name-part taxon-name-part-type="species">acuminatus</tp:taxon-name-part></tp:taxon-name></italic>, <italic><tp:taxon-name><tp:taxon-name-part taxon-name-part-type="genus">Pristimantis</tp:taxon-name-part> <tp:taxon-name-part taxon-name-part-type="species">bromeliaceus</tp:taxon-name-part></tp:taxon-name></italic>, <italic><tp:taxon-name><tp:taxon-name-part taxon-name-part-type="genus">Pristimantis</tp:taxon-name-part> <tp:taxon-name-part taxon-name-part-type="species">enigmaticus</tp:taxon-name-part></tp:taxon-name></italic>, <italic><tp:taxon-name><tp:taxon-name-part taxon-name-part-type="genus">Pristimantis</tp:taxon-name-part> <tp:taxon-name-part taxon-name-part-type="species">lacrimosus</tp:taxon-name-part></tp:taxon-name></italic>, <italic><tp:taxon-name><tp:taxon-name-part taxon-name-part-type="genus">Pristimantis</tp:taxon-name-part> <tp:taxon-name-part taxon-name-part-type="species">limoncochensis</tp:taxon-name-part></tp:taxon-name></italic>, <italic><tp:taxon-name><tp:taxon-name-part taxon-name-part-type="genus">Pristimantis</tp:taxon-name-part> <tp:taxon-name-part taxon-name-part-type="species">mendax</tp:taxon-name-part></tp:taxon-name></italic>, <italic><tp:taxon-name><tp:taxon-name-part taxon-name-part-type="genus">Pristimantis</tp:taxon-name-part> <tp:taxon-name-part taxon-name-part-type="species">olivaceus</tp:taxon-name-part></tp:taxon-name></italic>, <italic><tp:taxon-name><tp:taxon-name-part taxon-name-part-type="genus">Pristimantis</tp:taxon-name-part> <tp:taxon-name-part taxon-name-part-type="species">omeviridis</tp:taxon-name-part></tp:taxon-name></italic>, <italic><tp:taxon-name><tp:taxon-name-part taxon-name-part-type="genus">Pristimantis</tp:taxon-name-part> <tp:taxon-name-part taxon-name-part-type="species">padiali</tp:taxon-name-part></tp:taxon-name></italic>, <italic><tp:taxon-name><tp:taxon-name-part taxon-name-part-type="genus">Pristimantis</tp:taxon-name-part> <tp:taxon-name-part taxon-name-part-type="species">pardalinus</tp:taxon-name-part></tp:taxon-name></italic>, <italic><tp:taxon-name><tp:taxon-name-part taxon-name-part-type="genus">Pristimantis</tp:taxon-name-part> <tp:taxon-name-part taxon-name-part-type="species">pluvialis</tp:taxon-name-part></tp:taxon-name></italic>, <italic><tp:taxon-name><tp:taxon-name-part taxon-name-part-type="genus">Pristimantis</tp:taxon-name-part> <tp:taxon-name-part taxon-name-part-type="species">pseudoacuminatus</tp:taxon-name-part></tp:taxon-name></italic>, <italic><tp:taxon-name><tp:taxon-name-part taxon-name-part-type="genus">Pristimantis</tp:taxon-name-part> <tp:taxon-name-part taxon-name-part-type="species">rhodostichus</tp:taxon-name-part></tp:taxon-name></italic>, <italic><tp:taxon-name><tp:taxon-name-part taxon-name-part-type="genus">Pristimantis</tp:taxon-name-part> <tp:taxon-name-part taxon-name-part-type="species">schultei</tp:taxon-name-part></tp:taxon-name></italic>, and <italic><tp:taxon-name><tp:taxon-name-part taxon-name-part-type="genus">Pristimantis</tp:taxon-name-part> <tp:taxon-name-part taxon-name-part-type="species">tantanti</tp:taxon-name-part></tp:taxon-name></italic> in having the head and body slightly compressed dorso–ventrally, but differs from all of them by having bright red coloration on groins, and on the posterior surfaces of thighs and shanks. Furthermore, <italic><tp:taxon-name><tp:taxon-name-part taxon-name-part-type="genus">Pristimantis</tp:taxon-name-part> <tp:taxon-name-part taxon-name-part-type="species">pulchridormientes</tp:taxon-name-part></tp:taxon-name></italic> lacks a rostral papilla, which is present in <italic><tp:taxon-name><tp:taxon-name-part taxon-name-part-type="genus">Pristimantis</tp:taxon-name-part> <tp:taxon-name-part taxon-name-part-type="species">acuminatus</tp:taxon-name-part></tp:taxon-name></italic>, <italic><tp:taxon-name><tp:taxon-name-part taxon-name-part-type="genus">Pristimantis</tp:taxon-name-part> <tp:taxon-name-part taxon-name-part-type="species">bromeliaceus</tp:taxon-name-part></tp:taxon-name></italic>,<!--PageBreak--> <italic><tp:taxon-name><tp:taxon-name-part taxon-name-part-type="genus">Pristimantis</tp:taxon-name-part> <tp:taxon-name-part taxon-name-part-type="species">lacrimosus</tp:taxon-name-part></tp:taxon-name></italic> (variable), <italic><tp:taxon-name><tp:taxon-name-part taxon-name-part-type="genus">Pristimantis</tp:taxon-name-part> <tp:taxon-name-part taxon-name-part-type="species">olivaceus</tp:taxon-name-part></tp:taxon-name></italic>, <italic><tp:taxon-name><tp:taxon-name-part taxon-name-part-type="genus">Pristimantis</tp:taxon-name-part> <tp:taxon-name-part taxon-name-part-type="species">omeviridis</tp:taxon-name-part></tp:taxon-name></italic>, <italic><tp:taxon-name><tp:taxon-name-part taxon-name-part-type="genus">Pristimantis</tp:taxon-name-part> <tp:taxon-name-part taxon-name-part-type="species">pardalinus</tp:taxon-name-part></tp:taxon-name></italic>, <italic><tp:taxon-name><tp:taxon-name-part taxon-name-part-type="genus">Pristimantis</tp:taxon-name-part> <tp:taxon-name-part taxon-name-part-type="species">pluvialis</tp:taxon-name-part></tp:taxon-name></italic>, <italic><tp:taxon-name><tp:taxon-name-part taxon-name-part-type="genus">Pristimantis</tp:taxon-name-part> <tp:taxon-name-part taxon-name-part-type="species">rhodostichus</tp:taxon-name-part></tp:taxon-name></italic>, and <italic><tp:taxon-name><tp:taxon-name-part taxon-name-part-type="genus">Pristimantis</tp:taxon-name-part> <tp:taxon-name-part taxon-name-part-type="species">schultei</tp:taxon-name-part></tp:taxon-name></italic>. Other species further differ by the following characters: <italic><tp:taxon-name><tp:taxon-name-part taxon-name-part-type="genus">Pristimantis</tp:taxon-name-part> <tp:taxon-name-part taxon-name-part-type="species">enigmaticus</tp:taxon-name-part></tp:taxon-name></italic> has a tarsal fold (absent) and is lacking vocal slits (present); <italic><tp:taxon-name><tp:taxon-name-part taxon-name-part-type="genus">Pristimantis</tp:taxon-name-part> <tp:taxon-name-part taxon-name-part-type="species">limoncochensis</tp:taxon-name-part></tp:taxon-name></italic><!--PageBreak--><!--PageBreak--> has a smooth dorsum (finely shagreen), and is lacking vocal slits (present), and a differentiated tympanic annulus and membrane (tympanic annulus and membrane distinct); <italic><tp:taxon-name><tp:taxon-name-part taxon-name-part-type="genus">Pristimantis</tp:taxon-name-part> <tp:taxon-name-part taxon-name-part-type="species">mendax</tp:taxon-name-part></tp:taxon-name></italic> has a sigmoid inner tarsal fold (absent) and dorsal skin shagreen with scattered spicules (finely shagreen without spicules); <italic><tp:taxon-name><tp:taxon-name-part taxon-name-part-type="genus">Pristimantis</tp:taxon-name-part> <tp:taxon-name-part taxon-name-part-type="species">padiali</tp:taxon-name-part></tp:taxon-name></italic> has an evident supratympanic fold (weakly evident), small dentigerous processes of vomers (absent), tubercles on ulnar and tarsal region (absent) and lacks vocal slits (present); <italic><tp:taxon-name><tp:taxon-name-part taxon-name-part-type="genus">Pristimantis</tp:taxon-name-part> <tp:taxon-name-part taxon-name-part-type="species">tantanti</tp:taxon-name-part></tp:taxon-name></italic> has small dentigerous processes of vomers (absent), elongated ulnar tubercles (absent) and lacks tympanic annulus and membrane (present) and vocal slits (present).</p><p>Only eight other species of Peruvian <italic><tp:taxon-name><tp:taxon-name-part taxon-name-part-type="genus">Pristimantis</tp:taxon-name-part></tp:taxon-name></italic> have red coloration on groins and posterior surfaces of thighs: <italic><tp:taxon-name><tp:taxon-name-part taxon-name-part-type="genus">Pristimantis</tp:taxon-name-part> <tp:taxon-name-part taxon-name-part-type="species">buccinator</tp:taxon-name-part></tp:taxon-name></italic>, <italic><tp:taxon-name><tp:taxon-name-part taxon-name-part-type="genus">Pristimantis</tp:taxon-name-part> <tp:taxon-name-part taxon-name-part-type="species">cajamarcencis</tp:taxon-name-part></tp:taxon-name></italic>, <italic><tp:taxon-name><tp:taxon-name-part taxon-name-part-type="genus">Pristimantis</tp:taxon-name-part> <tp:taxon-name-part taxon-name-part-type="species">ceuthospilus</tp:taxon-name-part></tp:taxon-name></italic>, <italic><tp:taxon-name><tp:taxon-name-part taxon-name-part-type="genus">Pristimantis</tp:taxon-name-part> <tp:taxon-name-part taxon-name-part-type="species">coronatus</tp:taxon-name-part></tp:taxon-name></italic>, <italic><tp:taxon-name><tp:taxon-name-part taxon-name-part-type="genus">Pristimantis</tp:taxon-name-part> <tp:taxon-name-part taxon-name-part-type="species">corrugatus</tp:taxon-name-part></tp:taxon-name></italic>, <italic><tp:taxon-name><tp:taxon-name-part taxon-name-part-type="genus">Pristimantis</tp:taxon-name-part> <tp:taxon-name-part taxon-name-part-type="species">lythrodes</tp:taxon-name-part></tp:taxon-name></italic>, <italic><tp:taxon-name><tp:taxon-name-part taxon-name-part-type="genus">Pristimantis</tp:taxon-name-part> <tp:taxon-name-part taxon-name-part-type="species">rhodoplichus</tp:taxon-name-part></tp:taxon-name></italic> and <italic><tp:taxon-name><tp:taxon-name-part taxon-name-part-type="genus">Pristimantis</tp:taxon-name-part> <tp:taxon-name-part taxon-name-part-type="species">sagittulus</tp:taxon-name-part></tp:taxon-name></italic>. <italic><tp:taxon-name><tp:taxon-name-part taxon-name-part-type="genus">Pristimantis</tp:taxon-name-part> <tp:taxon-name-part taxon-name-part-type="species">pulchridormientes</tp:taxon-name-part></tp:taxon-name></italic> can be differentiated from these species by having skin on dorsum finely shagreen (shagreen with pustules in <italic><tp:taxon-name><tp:taxon-name-part taxon-name-part-type="genus">Pristimantis</tp:taxon-name-part> <tp:taxon-name-part taxon-name-part-type="species">cajamarcencis</tp:taxon-name-part></tp:taxon-name></italic>; shagreen with dermal ridges in <italic><tp:taxon-name><tp:taxon-name-part taxon-name-part-type="genus">Pristimantis</tp:taxon-name-part> <tp:taxon-name-part taxon-name-part-type="species">coronatus</tp:taxon-name-part></tp:taxon-name></italic>; shagreen to finely corrugated in <italic><tp:taxon-name><tp:taxon-name-part taxon-name-part-type="genus">Pristimantis</tp:taxon-name-part> <tp:taxon-name-part taxon-name-part-type="species">lythrodes</tp:taxon-name-part></tp:taxon-name></italic>; coarsely shagreen in <italic><tp:taxon-name><tp:taxon-name-part taxon-name-part-type="genus">Pristimantis</tp:taxon-name-part> <tp:taxon-name-part taxon-name-part-type="species">rhodoplichus</tp:taxon-name-part></tp:taxon-name></italic>; shagreen with low tubercles in <italic><tp:taxon-name><tp:taxon-name-part taxon-name-part-type="genus">Pristimantis</tp:taxon-name-part> <tp:taxon-name-part taxon-name-part-type="species">sagittulus</tp:taxon-name-part></tp:taxon-name></italic>), skin on venter areolate (smooth in <italic><tp:taxon-name><tp:taxon-name-part taxon-name-part-type="genus">Pristimantis</tp:taxon-name-part> <tp:taxon-name-part taxon-name-part-type="species">buccinator</tp:taxon-name-part></tp:taxon-name></italic>), snout acuminate in dorsal view (rounded in <italic><tp:taxon-name><tp:taxon-name-part taxon-name-part-type="genus">Pristimantis</tp:taxon-name-part> <tp:taxon-name-part taxon-name-part-type="species">cajamarcencis</tp:taxon-name-part></tp:taxon-name></italic>; subacuminate in <italic><tp:taxon-name><tp:taxon-name-part taxon-name-part-type="genus">Pristimantis</tp:taxon-name-part> <tp:taxon-name-part taxon-name-part-type="species">lythrodes</tp:taxon-name-part></tp:taxon-name></italic> and <italic><tp:taxon-name><tp:taxon-name-part taxon-name-part-type="genus">Pristimantis</tp:taxon-name-part> <tp:taxon-name-part taxon-name-part-type="species">rhodoplichus</tp:taxon-name-part></tp:taxon-name></italic>; acutely rounded in <italic><tp:taxon-name><tp:taxon-name-part taxon-name-part-type="genus">Pristimantis</tp:taxon-name-part> <tp:taxon-name-part taxon-name-part-type="species">sagittulus</tp:taxon-name-part></tp:taxon-name></italic>), truncated and posteroventrally inclined in lateral view (acutely rounded in <italic><tp:taxon-name><tp:taxon-name-part taxon-name-part-type="genus">Pristimantis</tp:taxon-name-part> <tp:taxon-name-part taxon-name-part-type="species">ceuthospilus</tp:taxon-name-part></tp:taxon-name></italic>; rounded in <italic><tp:taxon-name><tp:taxon-name-part taxon-name-part-type="genus">Pristimantis</tp:taxon-name-part> <tp:taxon-name-part taxon-name-part-type="species">coronatus</tp:taxon-name-part></tp:taxon-name> and <tp:taxon-name><tp:taxon-name-part taxon-name-part-type="genus">Pristimantis</tp:taxon-name-part> <tp:taxon-name-part taxon-name-part-type="species">lythrodes</tp:taxon-name-part></tp:taxon-name></italic>; acuminate in <italic><tp:taxon-name><tp:taxon-name-part taxon-name-part-type="genus">Pristimantis</tp:taxon-name-part> <tp:taxon-name-part taxon-name-part-type="species">sagittulus</tp:taxon-name-part></tp:taxon-name></italic>), upper eyelids lacking tubercles (bearing small rounded tubercles in <italic><tp:taxon-name><tp:taxon-name-part taxon-name-part-type="genus">Pristimantis</tp:taxon-name-part> <tp:taxon-name-part taxon-name-part-type="species">rhodoplichus</tp:taxon-name-part></tp:taxon-name></italic>, conical tubercles in <italic><tp:taxon-name><tp:taxon-name-part taxon-name-part-type="genus">Pristimantis</tp:taxon-name-part> <tp:taxon-name-part taxon-name-part-type="species">coronatus</tp:taxon-name-part></tp:taxon-name></italic> and <italic><tp:taxon-name><tp:taxon-name-part taxon-name-part-type="genus">Pristimantis</tp:taxon-name-part> <tp:taxon-name-part taxon-name-part-type="species">corrugatus</tp:taxon-name-part></tp:taxon-name></italic>), tympanic annulus not prominent (prominent in <italic><tp:taxon-name><tp:taxon-name-part taxon-name-part-type="genus">Pristimantis</tp:taxon-name-part> <tp:taxon-name-part taxon-name-part-type="species">buccinator</tp:taxon-name-part></tp:taxon-name></italic>, <italic><tp:taxon-name><tp:taxon-name-part taxon-name-part-type="genus">Pristimantis</tp:taxon-name-part> <tp:taxon-name-part taxon-name-part-type="species">ceuthospilus</tp:taxon-name-part></tp:taxon-name></italic>, <italic><tp:taxon-name><tp:taxon-name-part taxon-name-part-type="genus">Pristimantis</tp:taxon-name-part> <tp:taxon-name-part taxon-name-part-type="species">rhodoplichus</tp:taxon-name-part></tp:taxon-name></italic>, <italic><tp:taxon-name><tp:taxon-name-part taxon-name-part-type="genus">Pristimantis</tp:taxon-name-part> <tp:taxon-name-part taxon-name-part-type="species">sagittulus</tp:taxon-name-part></tp:taxon-name></italic>; absent in <italic><tp:taxon-name><tp:taxon-name-part taxon-name-part-type="genus">Pristimantis</tp:taxon-name-part> <tp:taxon-name-part taxon-name-part-type="species">coronatus</tp:taxon-name-part></tp:taxon-name></italic>), supratympanic stripe <!--PageBreak-->absent (present in <italic><tp:taxon-name><tp:taxon-name-part taxon-name-part-type="genus">Pristimantis</tp:taxon-name-part> <tp:taxon-name-part taxon-name-part-type="species">cajamarcencis</tp:taxon-name-part></tp:taxon-name></italic>), fingers I and II of equal lengths (finger I longer than finger II in <italic><tp:taxon-name><tp:taxon-name-part taxon-name-part-type="genus">Pristimantis</tp:taxon-name-part> <tp:taxon-name-part taxon-name-part-type="species">buccinator</tp:taxon-name-part></tp:taxon-name></italic>; finger I shorter than finger II in <italic><tp:taxon-name><tp:taxon-name-part taxon-name-part-type="genus">Pristimantis</tp:taxon-name-part> <tp:taxon-name-part taxon-name-part-type="species">ceuthospilus</tp:taxon-name-part></tp:taxon-name></italic>, <italic><tp:taxon-name><tp:taxon-name-part taxon-name-part-type="genus">Pristimantis</tp:taxon-name-part> <tp:taxon-name-part taxon-name-part-type="species">lythrodes</tp:taxon-name-part></tp:taxon-name></italic> and <italic><tp:taxon-name><tp:taxon-name-part taxon-name-part-type="genus">Pristimantis</tp:taxon-name-part> <tp:taxon-name-part taxon-name-part-type="species">rhodoplichus</tp:taxon-name-part></tp:taxon-name></italic>), ulnar tubercles absent (distinct conical ulnar tubercles in <italic><tp:taxon-name><tp:taxon-name-part taxon-name-part-type="genus">Pristimantis</tp:taxon-name-part> <tp:taxon-name-part taxon-name-part-type="species">corrugatus</tp:taxon-name-part></tp:taxon-name></italic>), heels lacking tubercles (bearing small subconical tubercles in <italic><tp:taxon-name><tp:taxon-name-part taxon-name-part-type="genus">Pristimantis</tp:taxon-name-part> <tp:taxon-name-part taxon-name-part-type="species">rhodoplichus</tp:taxon-name-part></tp:taxon-name></italic> and prominent conical tubercles in <italic><tp:taxon-name><tp:taxon-name-part taxon-name-part-type="genus">Pristimantis</tp:taxon-name-part> <tp:taxon-name-part taxon-name-part-type="species">corrugatus</tp:taxon-name-part></tp:taxon-name></italic> and <italic><tp:taxon-name><tp:taxon-name-part taxon-name-part-type="genus">Pristimantis</tp:taxon-name-part> <tp:taxon-name-part taxon-name-part-type="species">sagittulus</tp:taxon-name-part></tp:taxon-name></italic>).</p><p>The uncorrected genetic distances (Table <xref ref-type="table" rid="T2">2</xref>) support the generic placement of the new species and its distinctiveness with respect to superficially similar species. According to these analyses, the most closely related species is <italic><tp:taxon-name><tp:taxon-name-part taxon-name-part-type="genus">Pristimantis</tp:taxon-name-part> <tp:taxon-name-part taxon-name-part-type="species">pluvialis</tp:taxon-name-part></tp:taxon-name></italic> (<xref ref-type="bibr" rid="B26">Shepack et al. 2016</xref>), which despite sharing a similar body shape can easily be distinguished from <italic><tp:taxon-name><tp:taxon-name-part taxon-name-part-type="genus">Pristimantis</tp:taxon-name-part> <tp:taxon-name-part taxon-name-part-type="species">pulchridormients</tp:taxon-name-part></tp:taxon-name></italic> by the presence of a rostral papilla, larger size, and coloration patterns.</p><!--PageBreak--><p>The new species is also similar to the recently described <italic><tp:taxon-name><tp:taxon-name-part taxon-name-part-type="genus">Pristimantis</tp:taxon-name-part> <tp:taxon-name-part taxon-name-part-type="species">ardyae</tp:taxon-name-part></tp:taxon-name></italic> (Reyes–Puig et al. 2013) from Ecuador in having red groins (red or orange in <italic><tp:taxon-name><tp:taxon-name-part taxon-name-part-type="genus">Pristimantis</tp:taxon-name-part> <tp:taxon-name-part taxon-name-part-type="species">ardyae</tp:taxon-name-part></tp:taxon-name></italic>), but can be distinguished by the following characters (condition for <italic><tp:taxon-name><tp:taxon-name-part taxon-name-part-type="genus">Pristimantis</tp:taxon-name-part> <tp:taxon-name-part taxon-name-part-type="species">ardyae</tp:taxon-name-part></tp:taxon-name></italic> in parentheses): upper eyelid lacking tubercles (bearing two small rounded tubercles), low ulnar tubercles present (absent), and iris cream with brown flecks (orange with fine black reticulations).</p></tp:treatment-sec><tp:treatment-sec sec-type="description" id="SECID0EN5AE"><title>Description of the holotype.</title><p>An adult male (<named-content xmlns:xlink="http://www.w3.org/1999/xlink" content-type="dwc:institutional_code" xlink:type="simple">CORBIDI</named-content> 15578) with a <abbrev xmlns:xlink="http://www.w3.org/1999/xlink" xlink:title="snout–vent length" id="ABBRID0E25AE" xlink:type="simple">SVL</abbrev> of 21.9 mm, head as wide as long; snout subacuminate in dorsal view and truncated in lateral view, relatively short (eye–nostril distance 12% of <abbrev xmlns:xlink="http://www.w3.org/1999/xlink" xlink:title="snout–vent length" id="ABBRID0E65AE" xlink:type="simple">SVL</abbrev>); canthus rostralis distinct in lateral view; loreal region concave; nostrils protuberant, directed anteriorly; interorbital area flat, broader than upper eyelid (upper eyelid width 59% of interorbital distance); cranial crests absent; upper eyelid lacking tubercles; tympanic membrane distinct, differentiated of surrounding skin; tympanic annulus distinct, round with weak supratympanic fold obscuring upper and posterodorsal edges of annulus (Fig. <xref ref-type="fig" rid="F2">2</xref>); tympanum diameter 31% of eye diameter; postrictal tubercles absent. Choanae small, rounded, not concealed by palatal shelf of maxillary; tongue longer than wide and granular. Skin texture on dorsum and flanks finely shagreen; dorsolateral folds absent; venter areolate; thoracic fold present, discoidal fold absent, cloacal sheath absent. Forearm slender; ulnar tubercles low, ulnar fold absent; radio–ulnar length 23% of <abbrev xmlns:xlink="http://www.w3.org/1999/xlink" xlink:title="snout–vent length" id="ABBRID0EH6AE" xlink:type="simple">SVL</abbrev>; fingers with narrow lateral fringes; relative lengths of fingers I ≤ II &lt; IV &lt; III; palmar tubercle bilobed, thenar tubercle oval (Fig. <xref ref-type="fig" rid="F3">3</xref>); subarticular tubercles round, prominent; supernumerary palmar tubercles present at the base of all fingers; disc cover finger I slightly expanded, those of fingers III and IV extensively expanded (Fig. <xref ref-type="fig" rid="F3">3</xref>), outer discs of fingers as wide as those of toes; discs covered with elliptical ventral pads defined by circummarginal grooves. Hind limbs slender; tibia length 50% of <abbrev xmlns:xlink="http://www.w3.org/1999/xlink" xlink:title="snout–vent length" id="ABBRID0ET6AE" xlink:type="simple">SVL</abbrev>; foot length 85% of tibia length; tarsal fold absent, tarsal tubercles low; heel lacking tubercles; toes with narrow lateral fringes; subarticular tubercles round, prominent; inner metatarsal tubercle oval, about 2.4 times the size of subconical outer tubercle; supernumerary plantar tubercles low at the base of all toes; discs covers slightly expanded; toes with defined pads; discs pads nearly elliptical; relative length of toes I &lt; II &lt; III &lt; V &lt; IV; tip of toe V reaching proximal border of distal subarticular tubercle IV; tip of toe II reaching distal border of medial subarticular tubercle of Toe IV.</p></tp:treatment-sec><tp:treatment-sec sec-type="description" id="SECID0EX6AE"><title>Measurements and proportions of the holotype</title><p>
            <bold>(in millimeters).</bold> <abbrev xmlns:xlink="http://www.w3.org/1999/xlink" xlink:title="snout–vent length" id="ABBRID0EAAAG" xlink:type="simple">SVL</abbrev> = 21.9; <abbrev xmlns:xlink="http://www.w3.org/1999/xlink" xlink:title="head length" id="ABBRID0EEAAG" xlink:type="simple">HL</abbrev> = 8.5; <abbrev xmlns:xlink="http://www.w3.org/1999/xlink" xlink:title="head width" id="ABBRID0ELAAG" xlink:type="simple">HW</abbrev> = 8.5; <abbrev xmlns:xlink="http://www.w3.org/1999/xlink" xlink:title="eye diameter" id="ABBRID0EPAAG" xlink:type="simple">ED</abbrev> = 2.7; <abbrev xmlns:xlink="http://www.w3.org/1999/xlink" xlink:title="eye–nostril distance" id="ABBRID0ETAAG" xlink:type="simple">EN</abbrev> = 2.5; TD = 0.5; <abbrev xmlns:xlink="http://www.w3.org/1999/xlink" xlink:title="interorbital distance" id="ABBRID0EXAAG" xlink:type="simple">IOD</abbrev> = 3.1; <abbrev xmlns:xlink="http://www.w3.org/1999/xlink" xlink:title="upper eyelid width" id="ABBRID0E2AAG" xlink:type="simple">EW</abbrev> = 1.8; <abbrev xmlns:xlink="http://www.w3.org/1999/xlink" xlink:title="internarial distance" id="ABBRID0E6AAG" xlink:type="simple">IND</abbrev> = 1.9; <abbrev xmlns:xlink="http://www.w3.org/1999/xlink" xlink:title="tibia length" id="ABBRID0EGBAG" xlink:type="simple">TL</abbrev> = 10.8; <abbrev xmlns:xlink="http://www.w3.org/1999/xlink" xlink:title="foot length" id="ABBRID0ENBAG" xlink:type="simple">FL</abbrev> = 9.2; <abbrev xmlns:xlink="http://www.w3.org/1999/xlink" xlink:title="head length" id="ABBRID0ERBAG" xlink:type="simple">HL</abbrev>/<abbrev xmlns:xlink="http://www.w3.org/1999/xlink" xlink:title="snout–vent length" id="ABBRID0EYBAG" xlink:type="simple">SVL</abbrev> = 0.3; <abbrev xmlns:xlink="http://www.w3.org/1999/xlink" xlink:title="head width" id="ABBRID0E3BAG" xlink:type="simple">HW</abbrev>/<abbrev xmlns:xlink="http://www.w3.org/1999/xlink" xlink:title="snout–vent length" id="ABBRID0EACAG" xlink:type="simple">SVL</abbrev> = 0.3; <abbrev xmlns:xlink="http://www.w3.org/1999/xlink" xlink:title="upper eyelid width" id="ABBRID0EECAG" xlink:type="simple">EW</abbrev>/<abbrev xmlns:xlink="http://www.w3.org/1999/xlink" xlink:title="interorbital distance" id="ABBRID0EICAG" xlink:type="simple">IOD</abbrev> = 0.5; <abbrev xmlns:xlink="http://www.w3.org/1999/xlink" xlink:title="tibia length" id="ABBRID0EMCAG" xlink:type="simple">TL</abbrev>/<abbrev xmlns:xlink="http://www.w3.org/1999/xlink" xlink:title="snout–vent length" id="ABBRID0ETCAG" xlink:type="simple">SVL</abbrev> = 0.4; <abbrev xmlns:xlink="http://www.w3.org/1999/xlink" xlink:title="foot length" id="ABBRID0EXCAG" xlink:type="simple">FL</abbrev>/<abbrev xmlns:xlink="http://www.w3.org/1999/xlink" xlink:title="snout–vent length" id="ABBRID0E2CAG" xlink:type="simple">SVL</abbrev> = 0.4; <abbrev xmlns:xlink="http://www.w3.org/1999/xlink" xlink:title="foot length" id="ABBRID0E6CAG" xlink:type="simple">FL</abbrev>/<abbrev xmlns:xlink="http://www.w3.org/1999/xlink" xlink:title="tibia length" id="ABBRID0EDDAG" xlink:type="simple">TL</abbrev> = 0.8.</p></tp:treatment-sec><tp:treatment-sec sec-type="Coloration in life" id="SECID0EKDAG"><title>Coloration in life.</title><p>At night, dorsum, flanks, and dorsal surface of limbs are yellowish-brown with diagonal brown blotches and tiny brown flecks; dorsal surface of head of the same color and bearing a fine creamy yellow canthal stripe which extends to the medial portion of the upper eyelids. Throat yellow, chest and belly are creamy-white with tiny dark flecks; ventral surface of hands, and exterior portion of the ventral surface of foots yellowish-brown; groins, posterior surface of thighs, posterior surface of shanks, and inner portion of the ventral surface of hands bright red. Anterior surface <!--PageBreak-->of thighs are pinkish-gray with irregular red blotches. Iris golden with fine dark flecks. In daytime, yellowish-brown coloration turns into pale yellow.</p></tp:treatment-sec><tp:treatment-sec sec-type="Coloration in preservative" id="SECID0ESDAG"><title>Coloration in preservative.</title><p>As described above, but yellowish-brown coloration turns creamy-yellow with tiny dark flecks on dorsum, limbs and ventral surfaces of hands and feet; red coloration turned pinkish-white, and venter creamy-yellow; iris gray.</p></tp:treatment-sec><tp:treatment-sec sec-type="Advertisement call" id="SECID0EXDAG"><title>Advertisement call.</title><p>A chorus of several males (<named-content xmlns:xlink="http://www.w3.org/1999/xlink" content-type="dwc:institutional_code" xlink:type="simple">CORBIDI</named-content> 15563–68, 15577–78) was recorded at a distance of 1 meter from the microphone; thus the description refers to such context. The general structure of calls in this chorus (2'45’’ recording) is that calls include a variable number of single–pulse notes (Fig. <xref ref-type="fig" rid="F5">5</xref>). It is possible, considering advertisement calls in similar <italic><tp:taxon-name><tp:taxon-name-part taxon-name-part-type="genus">Pristimantis</tp:taxon-name-part></tp:taxon-name></italic> species, that males emit simpler vocalizations, i.e., single notes separated by longer durations, outside of choruses. Males in the chorus produced calls with 3.3 ± 0.7 notes (range 2–5 notes). Note duration averaged 45.9 ± 12.6 ms (range 31–75 ms). Fundamental frequency averaged 2763 ± 133 ms (range 2531–3094 Hz) and did not vary within or among notes; likely the main source of variation in fundamental frequency was among individuals. Within single notes, much of the energy was concentrated in the first half of the note.</p><fig id="F5" position="float" orientation="portrait"><label>Figure 5.</label><caption><p>Oscillogram (above) and spectrogram and of the advertisement call of an uncollected male of <italic><tp:taxon-name><tp:taxon-name-part taxon-name-part-type="genus">Pristimantis</tp:taxon-name-part> <tp:taxon-name-part taxon-name-part-type="species">pulchridormientes</tp:taxon-name-part></tp:taxon-name></italic> sp. n., recorded at the type locality on 21 November 2014 (T<sub>air</sub> = 23.0 °C).</p></caption><graphic xmlns:xlink="http://www.w3.org/1999/xlink" xlink:href="zookeys-610-113-g005.jpg" position="float" orientation="portrait" xlink:type="simple" id="oo_98915.jpg"/></fig></tp:treatment-sec><tp:treatment-sec sec-type="variation" id="SECID0EJFAG"><title>Variation.</title><p>Measurements and proportions of the specimens examined are given in Table <xref ref-type="table" rid="T1">1</xref>. Dorsal coloration pattern is paler in <named-content xmlns:xlink="http://www.w3.org/1999/xlink" content-type="dwc:institutional_code" xlink:type="simple">CORBIDI</named-content> 15563–64, 15568 than the holotype. Specimen <named-content xmlns:xlink="http://www.w3.org/1999/xlink" content-type="dwc:institutional_code" xlink:type="simple">CORBIDI</named-content> 15565 (Figure <xref ref-type="fig" rid="F4">4, D–F</xref>) has a minute dorsolateral yellow spot. Specimens <named-content xmlns:xlink="http://www.w3.org/1999/xlink" content-type="dwc:institutional_code" xlink:type="simple">CORBIDI</named-content> 15563–66 have a darker yellow throat.</p><table-wrap id="T1" position="float" orientation="portrait"><label>Table 1.</label><caption><p>Measurements and morphological proportions of <italic><tp:taxon-name><tp:taxon-name-part taxon-name-part-type="genus">Pristimantis</tp:taxon-name-part> <tp:taxon-name-part taxon-name-part-type="species">pulchridormientes</tp:taxon-name-part></tp:taxon-name></italic> sp. n. Range is followed by mean value and standard deviation in parenthesis (n = 9 adult males).</p></caption><table id="TID0EXNAG" rules="all"><tbody><tr><td rowspan="1" colspan="1">
                    <abbrev xmlns:xlink="http://www.w3.org/1999/xlink" id="ABBRID0ELHAG" xlink:type="simple"><def><p> Snout-vent length </p></def>(SVL)</abbrev>
                  </td><td rowspan="1" colspan="1">19.1–21.9 (20.5 ± 0.8)</td></tr><tr><td rowspan="1" colspan="1">
                    <abbrev xmlns:xlink="http://www.w3.org/1999/xlink" id="ABBRID0E3HAG" xlink:type="simple"><def><p> Head length </p></def>(HL)</abbrev>
                  </td><td rowspan="1" colspan="1">7.0–8.5 (7.8 ± 0.5)</td></tr><tr><td rowspan="1" colspan="1">
                    <abbrev xmlns:xlink="http://www.w3.org/1999/xlink" id="ABBRID0ERIAG" xlink:type="simple"><def><p> Head width </p></def>(HW)</abbrev>
                  </td><td rowspan="1" colspan="1">7.2–8.5 (7.8 ± 0.5)</td></tr><tr><td rowspan="1" colspan="1">
                    <abbrev xmlns:xlink="http://www.w3.org/1999/xlink" id="ABBRID0ECJAG" xlink:type="simple"><def><p> Upper-eyelid width </p></def>(EW)</abbrev>
                  </td><td rowspan="1" colspan="1">1.8–1.9 (1.8 ± 0.1)</td></tr><tr><td rowspan="1" colspan="1">
                    <abbrev xmlns:xlink="http://www.w3.org/1999/xlink" id="ABBRID0ETJAG" xlink:type="simple"><def><p> Interorbital distance </p></def>(IOD)</abbrev>
                  </td><td rowspan="1" colspan="1">2.2–3.1 (2.8 ± 0.3)</td></tr><tr><td rowspan="1" colspan="1">
                    <abbrev xmlns:xlink="http://www.w3.org/1999/xlink" id="ABBRID0EEKAG" xlink:type="simple"><def><p> Eye diameter </p></def>(ED)</abbrev>
                  </td><td rowspan="1" colspan="1">2.3–2.7 (2.6 ± 0.1)</td></tr><tr><td rowspan="1" colspan="1">
                    <abbrev xmlns:xlink="http://www.w3.org/1999/xlink" id="ABBRID0EVKAG" xlink:type="simple"><def><p> Eye-nostril distance </p></def>(EN)</abbrev>
                  </td><td rowspan="1" colspan="1">2.2–2.5 (2.3 ± 0.1)</td></tr><tr><td rowspan="1" colspan="1">
                    <abbrev xmlns:xlink="http://www.w3.org/1999/xlink" id="ABBRID0EGLAG" xlink:type="simple"><def><p> Internarial distance </p></def>(IND)</abbrev>
                  </td><td rowspan="1" colspan="1">1.6–1.9 (1.7 ± 0.1)</td></tr><tr><td rowspan="1" colspan="1">
                    <abbrev xmlns:xlink="http://www.w3.org/1999/xlink" id="ABBRID0E2LAG" xlink:type="simple"><def><p> Tibia length </p></def>(TL)</abbrev>
                  </td><td rowspan="1" colspan="1">9.6–10.8 (10.3 ± 0.4)</td></tr><tr><td rowspan="1" colspan="1">
                    <abbrev xmlns:xlink="http://www.w3.org/1999/xlink" id="ABBRID0EQMAG" xlink:type="simple"><def><p> Foot length </p></def>(FL)</abbrev>
                  </td><td rowspan="1" colspan="1">7.7 – 9.2 (8.3 ± 0.5)</td></tr><tr><td rowspan="1" colspan="1">
                    <abbrev xmlns:xlink="http://www.w3.org/1999/xlink" xlink:title="Head length" id="ABBRID0EBNAG" xlink:type="simple">HL</abbrev>/<abbrev xmlns:xlink="http://www.w3.org/1999/xlink" xlink:title="Snout-vent length" id="ABBRID0EINAG" xlink:type="simple">SVL</abbrev></td><td rowspan="1" colspan="1">0.3–0.4 (0.3 ± 0.1)</td></tr><tr><td rowspan="1" colspan="1">
                    <abbrev xmlns:xlink="http://www.w3.org/1999/xlink" xlink:title="Head width" id="ABBRID0ETNAG" xlink:type="simple">HW</abbrev>/<abbrev xmlns:xlink="http://www.w3.org/1999/xlink" xlink:title="Snout-vent length" id="ABBRID0EXNAG" xlink:type="simple">SVL</abbrev></td><td rowspan="1" colspan="1">0.3–0.4 (0.3 ± 0.1)</td></tr><tr><td rowspan="1" colspan="1">
                    <abbrev xmlns:xlink="http://www.w3.org/1999/xlink" xlink:title="Foot length" id="ABBRID0ECOAG" xlink:type="simple">FL</abbrev>/<abbrev xmlns:xlink="http://www.w3.org/1999/xlink" xlink:title="Snout-vent length" id="ABBRID0EGOAG" xlink:type="simple">SVL</abbrev></td><td rowspan="1" colspan="1">0.3–0.4 (0.3 ± 0.1)</td></tr><tr><td rowspan="1" colspan="1">
                    <abbrev xmlns:xlink="http://www.w3.org/1999/xlink" xlink:title="Eye-nostril distance" id="ABBRID0EROAG" xlink:type="simple">EN</abbrev>/<abbrev xmlns:xlink="http://www.w3.org/1999/xlink" xlink:title="Snout-vent length" id="ABBRID0EVOAG" xlink:type="simple">SVL</abbrev></td><td rowspan="1" colspan="1">0.1 (0.1 ± 0.0)</td></tr><tr><td rowspan="1" colspan="1">
                    <abbrev xmlns:xlink="http://www.w3.org/1999/xlink" xlink:title="Foot length" id="ABBRID0EAPAG" xlink:type="simple">FL</abbrev>/<abbrev xmlns:xlink="http://www.w3.org/1999/xlink" xlink:title="Tibia length" id="ABBRID0EEPAG" xlink:type="simple">TL</abbrev></td><td rowspan="1" colspan="1">0.7–0.8 (0.8 ± 0.0)</td></tr><tr><td rowspan="1" colspan="1">
                    <abbrev xmlns:xlink="http://www.w3.org/1999/xlink" xlink:title="Upper-eyelid width" id="ABBRID0ESPAG" xlink:type="simple">EW</abbrev>/<abbrev xmlns:xlink="http://www.w3.org/1999/xlink" xlink:title="Interorbital distance" id="ABBRID0EWPAG" xlink:type="simple">IOD</abbrev></td><td rowspan="1" colspan="1">0.5–0.8 (0.6 ± 0.0)</td></tr></tbody></table></table-wrap></tp:treatment-sec><tp:treatment-sec sec-type="etymology" id="SECID0E3PAG"><title>Etymology.</title><p>The name is composed of two words in Latin, “pulcher” which means beautiful, and “dormientes” = sleeping, in reference to the chain of mountains located within Tingo María National Park, above the city of Tingo Maria, locally known as Sleeping Beauty (Bella Durmiente), because it looks like a sleeping reclined woman (Figure <xref ref-type="fig" rid="F6">6A</xref>).</p><fig id="F6" position="float" orientation="portrait"><label>Figure 6.</label><caption><p>Habitat of <italic><tp:taxon-name><tp:taxon-name-part taxon-name-part-type="genus">Pristimantis</tp:taxon-name-part> <tp:taxon-name-part taxon-name-part-type="species">pulchridormientes</tp:taxon-name-part></tp:taxon-name></italic> sp. n. in Tingo María National Park: <bold>A</bold> panoramic view of the Bella Durmiente (Sleeping Beauty) chain of mountains , and <bold>B</bold> premontane forest at the type locality. Photographs by G. Chávez.</p></caption><graphic xmlns:xlink="http://www.w3.org/1999/xlink" xlink:href="zookeys-610-113-g006.jpg" position="float" orientation="portrait" xlink:type="simple" id="oo_98916.jpg"/></fig><!--PageBreak--></tp:treatment-sec><tp:treatment-sec sec-type="distribution" id="SECID0ECRAG"><title>Distribution and natural history.</title><p>
            <italic><tp:taxon-name><tp:taxon-name-part taxon-name-part-type="genus">Pristimantis</tp:taxon-name-part> <tp:taxon-name-part taxon-name-part-type="species">pulchridormientes</tp:taxon-name-part></tp:taxon-name></italic> is known from two localities (Fig. <xref ref-type="fig" rid="F1">1</xref>), Garganta de la Bella, the highest point (1095 m asl) along the trail inside Tingo Maria NP, and Sharco (1700 m asl), approximately 27 km south of the type locality (by airline). Male specimens <named-content xmlns:xlink="http://www.w3.org/1999/xlink" content-type="dwc:institutional_code" xlink:type="simple">CORBIDI</named-content> 15563–68, 15577–78 were collected at the beginning of the rainy season, calling at night, perched on leaves 2 meters above ground in the primary montane forest. Although bromeliads were present, individuals were not observed using these plants. Other vegetation included trees <italic><tp:taxon-name><tp:taxon-name-part taxon-name-part-type="genus">Cecropia</tp:taxon-name-part></tp:taxon-name></italic> spp. and <italic><tp:taxon-name><tp:taxon-name-part taxon-name-part-type="genus">Cedrella</tp:taxon-name-part></tp:taxon-name></italic> spp., bamboo patches, ferns, epiphyte plants and lichens (Figure <xref ref-type="fig" rid="F6">6B</xref>). The ground was covered with leaf litter and rocks. Sympatric species in<!--PageBreak--><!--PageBreak-->clude the amphibians <italic><tp:taxon-name><tp:taxon-name-part taxon-name-part-type="genus">Pristimantis</tp:taxon-name-part> <tp:taxon-name-part taxon-name-part-type="species">diadematus</tp:taxon-name-part></tp:taxon-name></italic>, <italic><tp:taxon-name><tp:taxon-name-part taxon-name-part-type="genus">Pristimantis</tp:taxon-name-part> <tp:taxon-name-part taxon-name-part-type="species">mendax</tp:taxon-name-part></tp:taxon-name></italic>, <italic><tp:taxon-name><tp:taxon-name-part taxon-name-part-type="genus">Pristimantis</tp:taxon-name-part> <tp:taxon-name-part taxon-name-part-type="species">peruvianus</tp:taxon-name-part></tp:taxon-name></italic>, <italic><tp:taxon-name><tp:taxon-name-part taxon-name-part-type="genus">Pristimantis</tp:taxon-name-part> <tp:taxon-name-part taxon-name-part-type="species">ockendeni</tp:taxon-name-part></tp:taxon-name></italic>, and <italic><tp:taxon-name><tp:taxon-name-part taxon-name-part-type="genus">Phyllomedusa</tp:taxon-name-part> <tp:taxon-name-part taxon-name-part-type="species">camba</tp:taxon-name-part></tp:taxon-name></italic>, and the reptiles <italic><tp:taxon-name><tp:taxon-name-part taxon-name-part-type="genus">Anolis</tp:taxon-name-part> <tp:taxon-name-part taxon-name-part-type="species">fuscoauratus</tp:taxon-name-part></tp:taxon-name></italic>, <italic><tp:taxon-name><tp:taxon-name-part taxon-name-part-type="genus">Copeoglossum</tp:taxon-name-part> <tp:taxon-name-part taxon-name-part-type="species">nigropunctatum</tp:taxon-name-part></tp:taxon-name></italic>, <italic><tp:taxon-name><tp:taxon-name-part taxon-name-part-type="genus">Phrynonax</tp:taxon-name-part> <tp:taxon-name-part taxon-name-part-type="species">polylepis</tp:taxon-name-part></tp:taxon-name></italic>, and <italic><tp:taxon-name><tp:taxon-name-part taxon-name-part-type="genus">Spillotes</tp:taxon-name-part> <tp:taxon-name-part taxon-name-part-type="species">sulphureus</tp:taxon-name-part></tp:taxon-name></italic>. One specimen (<named-content xmlns:xlink="http://www.w3.org/1999/xlink" content-type="dwc:institutional_code" xlink:type="simple">CORBIDI</named-content> 16606) was collected calling at night on a leaf 2 m above the ground in a patch of a secondary forest, the habitat strongly affected by human activities such as cattle grazing and orange plantations. The vegetation consisted of trees of <italic><tp:taxon-name><tp:taxon-name-part taxon-name-part-type="genus">Cecropia</tp:taxon-name-part></tp:taxon-name></italic> spp., <italic><tp:taxon-name><tp:taxon-name-part taxon-name-part-type="genus">Ficus</tp:taxon-name-part></tp:taxon-name></italic> spp., and the ground was covered by herbs and bushes. Sympatric amphibians include <italic><tp:taxon-name><tp:taxon-name-part taxon-name-part-type="genus">Pristimantis</tp:taxon-name-part> <tp:taxon-name-part taxon-name-part-type="species">ockendeni</tp:taxon-name-part></tp:taxon-name></italic> and <tp:taxon-name><tp:taxon-name-part taxon-name-part-type="genus">Scinax</tp:taxon-name-part> <tp:taxon-name-part taxon-name-part-type="uncertainty-rank">aff.</tp:taxon-name-part> <tp:taxon-name-part taxon-name-part-type="species">ruber</tp:taxon-name-part></tp:taxon-name>.</p></tp:treatment-sec><tp:treatment-sec><!--Section generated to contain objects referenced in tp:taxon-treatment.--><table-wrap id="T2" position="float" orientation="portrait"><label>Table 2.</label><caption><p>Uncorrected p-distances of the mitochondrial 16S rRNA gene. Comparisons between <italic><tp:taxon-name><tp:taxon-name-part taxon-name-part-type="genus">Pristimantis</tp:taxon-name-part> <tp:taxon-name-part taxon-name-part-type="species">pulchridormientes</tp:taxon-name-part></tp:taxon-name></italic> and the three taxa with lowest p-distances are indicated in bold.</p></caption><table id="TID0E2UAG" rules="all"><tbody><tr><th rowspan="1" colspan="1"/><th rowspan="1" colspan="1">
              <italic><tp:taxon-name><tp:taxon-name-part taxon-name-part-type="genus">Pristimantis</tp:taxon-name-part> <tp:taxon-name-part taxon-name-part-type="species">acuminatus</tp:taxon-name-part></tp:taxon-name></italic> (MC11555)</th><th rowspan="1" colspan="1">
              <italic><tp:taxon-name><tp:taxon-name-part taxon-name-part-type="genus">Pristimantis</tp:taxon-name-part> <tp:taxon-name-part taxon-name-part-type="species">boulengeri</tp:taxon-name-part></tp:taxon-name></italic> (MAV257)</th><th rowspan="1" colspan="1">
              <italic><tp:taxon-name><tp:taxon-name-part taxon-name-part-type="genus">Pristimantis</tp:taxon-name-part> <tp:taxon-name-part taxon-name-part-type="species">bromeliaceus</tp:taxon-name-part></tp:taxon-name></italic> (KU291702)</th><th rowspan="1" colspan="1">
              <italic><tp:taxon-name><tp:taxon-name-part taxon-name-part-type="genus">Pristimantis</tp:taxon-name-part> <tp:taxon-name-part taxon-name-part-type="infraspecific-rank">cf.</tp:taxon-name-part> <tp:taxon-name-part taxon-name-part-type="species">mendax</tp:taxon-name-part></tp:taxon-name></italic> (MTD45080)</th><th rowspan="1" colspan="1">
              <italic><tp:taxon-name><tp:taxon-name-part taxon-name-part-type="genus">Pristimantis</tp:taxon-name-part> <tp:taxon-name-part taxon-name-part-type="species">dorsopictus</tp:taxon-name-part></tp:taxon-name></italic> (MHUAA7638)</th><th rowspan="1" colspan="1">
              <italic><tp:taxon-name><tp:taxon-name-part taxon-name-part-type="genus">Pristimantis</tp:taxon-name-part> <tp:taxon-name-part taxon-name-part-type="species">galdi</tp:taxon-name-part></tp:taxon-name></italic> (QCAZ32368)</th><th rowspan="1" colspan="1">
              <italic><tp:taxon-name><tp:taxon-name-part taxon-name-part-type="genus">Pristimantis</tp:taxon-name-part> <tp:taxon-name-part taxon-name-part-type="species">mindo</tp:taxon-name-part></tp:taxon-name></italic> (MZUTI1382)</th><th rowspan="1" colspan="1">
              <italic><tp:taxon-name><tp:taxon-name-part taxon-name-part-type="genus">Pristimantis</tp:taxon-name-part> <tp:taxon-name-part taxon-name-part-type="species">mindo</tp:taxon-name-part></tp:taxon-name></italic> (MZUTI1756)</th><th rowspan="1" colspan="1">
              <italic><tp:taxon-name><tp:taxon-name-part taxon-name-part-type="genus">Pristimantis</tp:taxon-name-part> <tp:taxon-name-part taxon-name-part-type="species">moro</tp:taxon-name-part></tp:taxon-name></italic> (AJC1753)</th><th rowspan="1" colspan="1">
              <italic><tp:taxon-name><tp:taxon-name-part taxon-name-part-type="genus">Pristimantis</tp:taxon-name-part> <tp:taxon-name-part taxon-name-part-type="species">moro</tp:taxon-name-part></tp:taxon-name></italic> (AJC1860)</th><th rowspan="1" colspan="1">
              <italic><tp:taxon-name><tp:taxon-name-part taxon-name-part-type="genus">Pristimantis</tp:taxon-name-part> <tp:taxon-name-part taxon-name-part-type="species">omeviridis</tp:taxon-name-part></tp:taxon-name></italic> (QCAZ19664)</th><th rowspan="1" colspan="1">
              <italic><tp:taxon-name><tp:taxon-name-part taxon-name-part-type="genus">Pristimantis</tp:taxon-name-part> <tp:taxon-name-part taxon-name-part-type="species">pluvialis</tp:taxon-name-part></tp:taxon-name></italic> (CORBIDI11862)</th><th rowspan="1" colspan="1">
              <italic><tp:taxon-name><tp:taxon-name-part taxon-name-part-type="genus">Pristimantis</tp:taxon-name-part> <tp:taxon-name-part taxon-name-part-type="species">pluvialis</tp:taxon-name-part></tp:taxon-name></italic> (CORBIDI16695)</th><th rowspan="1" colspan="1">
              <italic><tp:taxon-name><tp:taxon-name-part taxon-name-part-type="genus">Pristimantis</tp:taxon-name-part> <tp:taxon-name-part taxon-name-part-type="species">pulchridormientes</tp:taxon-name-part></tp:taxon-name></italic> (<named-content xmlns:xlink="http://www.w3.org/1999/xlink" content-type="dwc:institutional_code" xlink:type="simple">CORBIDI</named-content> 15563)</th><th rowspan="1" colspan="1">
              <italic><tp:taxon-name><tp:taxon-name-part taxon-name-part-type="genus">Pristimantis</tp:taxon-name-part> <tp:taxon-name-part taxon-name-part-type="species">pulchridormientes</tp:taxon-name-part></tp:taxon-name></italic> (<named-content xmlns:xlink="http://www.w3.org/1999/xlink" content-type="dwc:institutional_code" xlink:type="simple">CORBIDI</named-content> 15566)</th><th rowspan="1" colspan="1">
              <italic><tp:taxon-name><tp:taxon-name-part taxon-name-part-type="genus">Pristimantis</tp:taxon-name-part> <tp:taxon-name-part taxon-name-part-type="species">ridens</tp:taxon-name-part></tp:taxon-name></italic> (AJC1778)</th><th rowspan="1" colspan="1">
              <italic><tp:taxon-name><tp:taxon-name-part taxon-name-part-type="genus">Pristimantis</tp:taxon-name-part></tp:taxon-name></italic> sp. (<named-content xmlns:xlink="http://www.w3.org/1999/xlink" content-type="dwc:institutional_code" xlink:type="simple">CORBIDI</named-content> 17473)</th><th rowspan="1" colspan="1">
              <italic><tp:taxon-name><tp:taxon-name-part taxon-name-part-type="genus">Pristimantis</tp:taxon-name-part></tp:taxon-name></italic> sp. (ROM43978)</th><th rowspan="1" colspan="1">
              <italic><tp:taxon-name><tp:taxon-name-part taxon-name-part-type="genus">Pristimantis</tp:taxon-name-part> <tp:taxon-name-part taxon-name-part-type="species">subsigillatus</tp:taxon-name-part></tp:taxon-name></italic> (MECN10117)</th></tr><tr><td rowspan="1" colspan="1">
              <italic><tp:taxon-name><tp:taxon-name-part taxon-name-part-type="genus">Pristimantis</tp:taxon-name-part> <tp:taxon-name-part taxon-name-part-type="species">acuminatus</tp:taxon-name-part></tp:taxon-name></italic> (MC11555)</td><td rowspan="1" colspan="1">0.00</td><td rowspan="1" colspan="1"/><td rowspan="1" colspan="1"/><td rowspan="1" colspan="1"/><td rowspan="1" colspan="1"/><td rowspan="1" colspan="1"/><td rowspan="1" colspan="1"/><td rowspan="1" colspan="1"/><td rowspan="1" colspan="1"/><td rowspan="1" colspan="1"/><td rowspan="1" colspan="1"/><td rowspan="1" colspan="1"/><td rowspan="1" colspan="1"/><td rowspan="1" colspan="1"/><td rowspan="1" colspan="1"/><td rowspan="1" colspan="1"/><td rowspan="1" colspan="1"/><td rowspan="1" colspan="1"/><td rowspan="1" colspan="1"/></tr><tr><td rowspan="1" colspan="1">
              <italic><tp:taxon-name><tp:taxon-name-part taxon-name-part-type="genus">Pristimantis</tp:taxon-name-part> <tp:taxon-name-part taxon-name-part-type="species">boulengeri</tp:taxon-name-part></tp:taxon-name></italic> (MAV257)</td><td rowspan="1" colspan="1">0.05</td><td rowspan="1" colspan="1">0.00</td><td rowspan="1" colspan="1"/><td rowspan="1" colspan="1"/><td rowspan="1" colspan="1"/><td rowspan="1" colspan="1"/><td rowspan="1" colspan="1"/><td rowspan="1" colspan="1"/><td rowspan="1" colspan="1"/><td rowspan="1" colspan="1"/><td rowspan="1" colspan="1"/><td rowspan="1" colspan="1"/><td rowspan="1" colspan="1"/><td rowspan="1" colspan="1"/><td rowspan="1" colspan="1"/><td rowspan="1" colspan="1"/><td rowspan="1" colspan="1"/><td rowspan="1" colspan="1"/><td rowspan="1" colspan="1"/></tr><tr><td rowspan="1" colspan="1">
              <italic><tp:taxon-name><tp:taxon-name-part taxon-name-part-type="genus">Pristimantis</tp:taxon-name-part> <tp:taxon-name-part taxon-name-part-type="species">bromeliaceus</tp:taxon-name-part></tp:taxon-name></italic> (KU291702)</td><td rowspan="1" colspan="1">0.14</td><td rowspan="1" colspan="1">0.13</td><td rowspan="1" colspan="1">0.00</td><td rowspan="1" colspan="1"/><td rowspan="1" colspan="1"/><td rowspan="1" colspan="1"/><td rowspan="1" colspan="1"/><td rowspan="1" colspan="1"/><td rowspan="1" colspan="1"/><td rowspan="1" colspan="1"/><td rowspan="1" colspan="1"/><td rowspan="1" colspan="1"/><td rowspan="1" colspan="1"/><td rowspan="1" colspan="1"/><td rowspan="1" colspan="1"/><td rowspan="1" colspan="1"/><td rowspan="1" colspan="1"/><td rowspan="1" colspan="1"/><td rowspan="1" colspan="1"/></tr><tr><td rowspan="1" colspan="1">
              <tp:taxon-name><tp:taxon-name-part taxon-name-part-type="genus">Pristimantis</tp:taxon-name-part> <tp:taxon-name-part taxon-name-part-type="uncertainty-rank">cf.</tp:taxon-name-part> <tp:taxon-name-part taxon-name-part-type="species">mendax</tp:taxon-name-part></tp:taxon-name> (MTD45080)</td><td rowspan="1" colspan="1">0.14</td><td rowspan="1" colspan="1">0.13</td><td rowspan="1" colspan="1">0.00</td><td rowspan="1" colspan="1">0.00</td><td rowspan="1" colspan="1"/><td rowspan="1" colspan="1"/><td rowspan="1" colspan="1"/><td rowspan="1" colspan="1"/><td rowspan="1" colspan="1"/><td rowspan="1" colspan="1"/><td rowspan="1" colspan="1"/><td rowspan="1" colspan="1"/><td rowspan="1" colspan="1"/><td rowspan="1" colspan="1"/><td rowspan="1" colspan="1"/><td rowspan="1" colspan="1"/><td rowspan="1" colspan="1"/><td rowspan="1" colspan="1"/><td rowspan="1" colspan="1"/></tr><tr><td rowspan="1" colspan="1">
              <italic><tp:taxon-name><tp:taxon-name-part taxon-name-part-type="genus">Pristimantis</tp:taxon-name-part> <tp:taxon-name-part taxon-name-part-type="species">dorsopictus</tp:taxon-name-part></tp:taxon-name></italic> (MHUAA7638)</td><td rowspan="1" colspan="1">0.15</td><td rowspan="1" colspan="1">0.13</td><td rowspan="1" colspan="1">0.11</td><td rowspan="1" colspan="1">0.11</td><td rowspan="1" colspan="1">0.00</td><td rowspan="1" colspan="1"/><td rowspan="1" colspan="1"/><td rowspan="1" colspan="1"/><td rowspan="1" colspan="1"/><td rowspan="1" colspan="1"/><td rowspan="1" colspan="1"/><td rowspan="1" colspan="1"/><td rowspan="1" colspan="1"/><td rowspan="1" colspan="1"/><td rowspan="1" colspan="1"/><td rowspan="1" colspan="1"/><td rowspan="1" colspan="1"/><td rowspan="1" colspan="1"/><td rowspan="1" colspan="1"/></tr><tr><td rowspan="1" colspan="1">
              <italic><tp:taxon-name><tp:taxon-name-part taxon-name-part-type="genus">Pristimantis</tp:taxon-name-part> <tp:taxon-name-part taxon-name-part-type="species">galdi</tp:taxon-name-part></tp:taxon-name></italic> (QCAZ32368)</td><td rowspan="1" colspan="1">0.11</td><td rowspan="1" colspan="1">0.11</td><td rowspan="1" colspan="1">0.10</td><td rowspan="1" colspan="1">0.10</td><td rowspan="1" colspan="1">0.08</td><td rowspan="1" colspan="1">0.00</td><td rowspan="1" colspan="1"/><td rowspan="1" colspan="1"/><td rowspan="1" colspan="1"/><td rowspan="1" colspan="1"/><td rowspan="1" colspan="1"/><td rowspan="1" colspan="1"/><td rowspan="1" colspan="1"/><td rowspan="1" colspan="1"/><td rowspan="1" colspan="1"/><td rowspan="1" colspan="1"/><td rowspan="1" colspan="1"/><td rowspan="1" colspan="1"/><td rowspan="1" colspan="1"/></tr><tr><td rowspan="1" colspan="1">
              <italic><tp:taxon-name><tp:taxon-name-part taxon-name-part-type="genus">Pristimantis</tp:taxon-name-part> <tp:taxon-name-part taxon-name-part-type="species">mindo</tp:taxon-name-part></tp:taxon-name></italic> (MZUTI1382)</td><td rowspan="1" colspan="1">0.12</td><td rowspan="1" colspan="1">0.11</td><td rowspan="1" colspan="1">0.09</td><td rowspan="1" colspan="1">0.09</td><td rowspan="1" colspan="1">0.08</td><td rowspan="1" colspan="1">0.06</td><td rowspan="1" colspan="1">0.00</td><td rowspan="1" colspan="1"/><td rowspan="1" colspan="1"/><td rowspan="1" colspan="1"/><td rowspan="1" colspan="1"/><td rowspan="1" colspan="1"/><td rowspan="1" colspan="1"/><td rowspan="1" colspan="1"/><td rowspan="1" colspan="1"/><td rowspan="1" colspan="1"/><td rowspan="1" colspan="1"/><td rowspan="1" colspan="1"/><td rowspan="1" colspan="1"/></tr><tr><td rowspan="1" colspan="1">
              <italic><tp:taxon-name><tp:taxon-name-part taxon-name-part-type="genus">Pristimantis</tp:taxon-name-part> <tp:taxon-name-part taxon-name-part-type="species">mindo</tp:taxon-name-part></tp:taxon-name></italic> (MZUTI1756)</td><td rowspan="1" colspan="1">0.12</td><td rowspan="1" colspan="1">0.12</td><td rowspan="1" colspan="1">0.09</td><td rowspan="1" colspan="1">0.09</td><td rowspan="1" colspan="1">0.08</td><td rowspan="1" colspan="1">0.06</td><td rowspan="1" colspan="1">0.00</td><td rowspan="1" colspan="1">0.00</td><td rowspan="1" colspan="1"/><td rowspan="1" colspan="1"/><td rowspan="1" colspan="1"/><td rowspan="1" colspan="1"/><td rowspan="1" colspan="1"/><td rowspan="1" colspan="1"/><td rowspan="1" colspan="1"/><td rowspan="1" colspan="1"/><td rowspan="1" colspan="1"/><td rowspan="1" colspan="1"/><td rowspan="1" colspan="1"/></tr><tr><td rowspan="1" colspan="1">
              <italic><tp:taxon-name><tp:taxon-name-part taxon-name-part-type="genus">Pristimantis</tp:taxon-name-part> <tp:taxon-name-part taxon-name-part-type="species">moro</tp:taxon-name-part></tp:taxon-name></italic> (AJC1753)</td><td rowspan="1" colspan="1">0.11</td><td rowspan="1" colspan="1">0.10</td><td rowspan="1" colspan="1">0.09</td><td rowspan="1" colspan="1">0.10</td><td rowspan="1" colspan="1">0.09</td><td rowspan="1" colspan="1">0.09</td><td rowspan="1" colspan="1">0.08</td><td rowspan="1" colspan="1">0.07</td><td rowspan="1" colspan="1">0.00</td><td rowspan="1" colspan="1"/><td rowspan="1" colspan="1"/><td rowspan="1" colspan="1"/><td rowspan="1" colspan="1"/><td rowspan="1" colspan="1"/><td rowspan="1" colspan="1"/><td rowspan="1" colspan="1"/><td rowspan="1" colspan="1"/><td rowspan="1" colspan="1"/><td rowspan="1" colspan="1"/></tr><tr><td rowspan="1" colspan="1">
              <italic><tp:taxon-name><tp:taxon-name-part taxon-name-part-type="genus">Pristimantis</tp:taxon-name-part> <tp:taxon-name-part taxon-name-part-type="species">moro</tp:taxon-name-part></tp:taxon-name></italic> (AJC1860)</td><td rowspan="1" colspan="1">0.11</td><td rowspan="1" colspan="1">0.10</td><td rowspan="1" colspan="1">0.09</td><td rowspan="1" colspan="1">0.09</td><td rowspan="1" colspan="1">0.09</td><td rowspan="1" colspan="1">0.09</td><td rowspan="1" colspan="1">0.07</td><td rowspan="1" colspan="1">0.07</td><td rowspan="1" colspan="1">0.05</td><td rowspan="1" colspan="1">0.00</td><td rowspan="1" colspan="1"/><td rowspan="1" colspan="1"/><td rowspan="1" colspan="1"/><td rowspan="1" colspan="1"/><td rowspan="1" colspan="1"/><td rowspan="1" colspan="1"/><td rowspan="1" colspan="1"/><td rowspan="1" colspan="1"/><td rowspan="1" colspan="1"/></tr><tr><td rowspan="1" colspan="1">
              <italic><tp:taxon-name><tp:taxon-name-part taxon-name-part-type="genus">Pristimantis</tp:taxon-name-part> <tp:taxon-name-part taxon-name-part-type="species">omeviridis</tp:taxon-name-part></tp:taxon-name></italic> (QCAZ19664)</td><td rowspan="1" colspan="1">0.14</td><td rowspan="1" colspan="1">0.13</td><td rowspan="1" colspan="1">0.12</td><td rowspan="1" colspan="1">0.12</td><td rowspan="1" colspan="1">0.12</td><td rowspan="1" colspan="1">0.11</td><td rowspan="1" colspan="1">0.12</td><td rowspan="1" colspan="1">0.11</td><td rowspan="1" colspan="1">0.10</td><td rowspan="1" colspan="1">0.10</td><td rowspan="1" colspan="1">0.00</td><td rowspan="1" colspan="1"/><td rowspan="1" colspan="1"/><td rowspan="1" colspan="1"/><td rowspan="1" colspan="1"/><td rowspan="1" colspan="1"/><td rowspan="1" colspan="1"/><td rowspan="1" colspan="1"/><td rowspan="1" colspan="1"/></tr><tr><td rowspan="1" colspan="1">
              <italic><tp:taxon-name><tp:taxon-name-part taxon-name-part-type="genus">Pristimantis</tp:taxon-name-part> <tp:taxon-name-part taxon-name-part-type="species">pluvialis</tp:taxon-name-part></tp:taxon-name></italic> (CORBIDI11862)</td><td rowspan="1" colspan="1">0.14</td><td rowspan="1" colspan="1">0.14</td><td rowspan="1" colspan="1">0.11</td><td rowspan="1" colspan="1">0.11</td><td rowspan="1" colspan="1">0.11</td><td rowspan="1" colspan="1">0.11</td><td rowspan="1" colspan="1">0.09</td><td rowspan="1" colspan="1">0.09</td><td rowspan="1" colspan="1">0.11</td><td rowspan="1" colspan="1">0.09</td><td rowspan="1" colspan="1">0.13</td><td rowspan="1" colspan="1">0.00</td><td rowspan="1" colspan="1"/><td rowspan="1" colspan="1"/><td rowspan="1" colspan="1"/><td rowspan="1" colspan="1"/><td rowspan="1" colspan="1"/><td rowspan="1" colspan="1"/><td rowspan="1" colspan="1"/></tr><tr><td rowspan="1" colspan="1">
              <italic><tp:taxon-name><tp:taxon-name-part taxon-name-part-type="genus">Pristimantis</tp:taxon-name-part> <tp:taxon-name-part taxon-name-part-type="species">pluvialis</tp:taxon-name-part></tp:taxon-name></italic> (CORBIDI16695)</td><td rowspan="1" colspan="1">0.14</td><td rowspan="1" colspan="1">0.14</td><td rowspan="1" colspan="1">0.11</td><td rowspan="1" colspan="1">0.11</td><td rowspan="1" colspan="1">0.11</td><td rowspan="1" colspan="1">0.11</td><td rowspan="1" colspan="1">0.09</td><td rowspan="1" colspan="1">0.09</td><td rowspan="1" colspan="1">0.11</td><td rowspan="1" colspan="1">0.09</td><td rowspan="1" colspan="1">0.13</td><td rowspan="1" colspan="1">0.00</td><td rowspan="1" colspan="1">0.00</td><td rowspan="1" colspan="1"/><td rowspan="1" colspan="1"/><td rowspan="1" colspan="1"/><td rowspan="1" colspan="1"/><td rowspan="1" colspan="1"/><td rowspan="1" colspan="1"/></tr><tr><td rowspan="1" colspan="1">
              <italic><tp:taxon-name><tp:taxon-name-part taxon-name-part-type="genus">Pristimantis</tp:taxon-name-part> <tp:taxon-name-part taxon-name-part-type="species">pulchridormientes</tp:taxon-name-part></tp:taxon-name></italic> (<named-content xmlns:xlink="http://www.w3.org/1999/xlink" content-type="dwc:institutional_code" xlink:type="simple">CORBIDI</named-content> 15563)</td><td rowspan="1" colspan="1">0.18</td><td rowspan="1" colspan="1">0.17</td><td rowspan="1" colspan="1">0.13</td><td rowspan="1" colspan="1">0.12</td><td rowspan="1" colspan="1">0.13</td><td rowspan="1" colspan="1">0.12</td><td rowspan="1" colspan="1">0.11</td><td rowspan="1" colspan="1">0.10</td><td rowspan="1" colspan="1">0.10</td><td rowspan="1" colspan="1">0.10</td><td rowspan="1" colspan="1">0.14</td><td rowspan="1" colspan="1">
              <bold>0.07</bold>
            </td><td rowspan="1" colspan="1">
              <bold>0.07</bold>
            </td><td rowspan="1" colspan="1">0.00</td><td rowspan="1" colspan="1"/><td rowspan="1" colspan="1"/><td rowspan="1" colspan="1"/><td rowspan="1" colspan="1"/><td rowspan="1" colspan="1"/></tr><tr><td rowspan="1" colspan="1">
              <italic><tp:taxon-name><tp:taxon-name-part taxon-name-part-type="genus">Pristimantis</tp:taxon-name-part> <tp:taxon-name-part taxon-name-part-type="species">pulchridormientes</tp:taxon-name-part></tp:taxon-name></italic> (<named-content xmlns:xlink="http://www.w3.org/1999/xlink" content-type="dwc:institutional_code" xlink:type="simple">CORBIDI</named-content> 15566)</td><td rowspan="1" colspan="1">0.18</td><td rowspan="1" colspan="1">0.17</td><td rowspan="1" colspan="1">0.13</td><td rowspan="1" colspan="1">0.12</td><td rowspan="1" colspan="1">0.13</td><td rowspan="1" colspan="1">0.12</td><td rowspan="1" colspan="1">0.11</td><td rowspan="1" colspan="1">0.10</td><td rowspan="1" colspan="1">0.10</td><td rowspan="1" colspan="1">0.10</td><td rowspan="1" colspan="1">0.14</td><td rowspan="1" colspan="1">
              <bold>0.07</bold>
            </td><td rowspan="1" colspan="1">
              <bold>0.07</bold>
            </td><td rowspan="1" colspan="1">0.00</td><td rowspan="1" colspan="1">0.00</td><td rowspan="1" colspan="1"/><td rowspan="1" colspan="1"/><td rowspan="1" colspan="1"/><td rowspan="1" colspan="1"/></tr><tr><td rowspan="1" colspan="1">
              <italic><tp:taxon-name><tp:taxon-name-part taxon-name-part-type="genus">Pristimantis</tp:taxon-name-part> <tp:taxon-name-part taxon-name-part-type="species">ridens</tp:taxon-name-part></tp:taxon-name></italic> (AJC1778)</td><td rowspan="1" colspan="1">0.15</td><td rowspan="1" colspan="1">0.13</td><td rowspan="1" colspan="1">0.14</td><td rowspan="1" colspan="1">0.14</td><td rowspan="1" colspan="1">0.13</td><td rowspan="1" colspan="1">0.16</td><td rowspan="1" colspan="1">0.13</td><td rowspan="1" colspan="1">0.13</td><td rowspan="1" colspan="1">0.14</td><td rowspan="1" colspan="1">0.13</td><td rowspan="1" colspan="1">0.15</td><td rowspan="1" colspan="1">0.15</td><td rowspan="1" colspan="1">0.15</td><td rowspan="1" colspan="1">0.16</td><td rowspan="1" colspan="1">0.16</td><td rowspan="1" colspan="1">0.00</td><td rowspan="1" colspan="1"/><td rowspan="1" colspan="1"/><td rowspan="1" colspan="1"/></tr><tr><td rowspan="1" colspan="1">
              <italic><tp:taxon-name><tp:taxon-name-part taxon-name-part-type="genus">Pristimantis</tp:taxon-name-part></tp:taxon-name></italic> sp. (<named-content xmlns:xlink="http://www.w3.org/1999/xlink" content-type="dwc:institutional_code" xlink:type="simple">CORBIDI</named-content> 17473)</td><td rowspan="1" colspan="1">0.14</td><td rowspan="1" colspan="1">0.14</td><td rowspan="1" colspan="1">0.11</td><td rowspan="1" colspan="1">0.11</td><td rowspan="1" colspan="1">0.10</td><td rowspan="1" colspan="1">0.09</td><td rowspan="1" colspan="1">0.08</td><td rowspan="1" colspan="1">0.08</td><td rowspan="1" colspan="1">0.10</td><td rowspan="1" colspan="1">0.08</td><td rowspan="1" colspan="1">0.12</td><td rowspan="1" colspan="1">0.06</td><td rowspan="1" colspan="1">0.06</td><td rowspan="1" colspan="1">
              <bold>0.07</bold>
            </td><td rowspan="1" colspan="1">
              <bold>0.07</bold>
            </td><td rowspan="1" colspan="1">0.15</td><td rowspan="1" colspan="1">0.00</td><td rowspan="1" colspan="1"/><td rowspan="1" colspan="1"/></tr><tr><td rowspan="1" colspan="1">
              <italic><tp:taxon-name><tp:taxon-name-part taxon-name-part-type="genus">Pristimantis</tp:taxon-name-part></tp:taxon-name></italic> sp. (ROM43978)</td><td rowspan="1" colspan="1">0.14</td><td rowspan="1" colspan="1">0.13</td><td rowspan="1" colspan="1">0.12</td><td rowspan="1" colspan="1">0.12</td><td rowspan="1" colspan="1">0.11</td><td rowspan="1" colspan="1">0.10</td><td rowspan="1" colspan="1">0.09</td><td rowspan="1" colspan="1">0.08</td><td rowspan="1" colspan="1">0.10</td><td rowspan="1" colspan="1">0.10</td><td rowspan="1" colspan="1">0.13</td><td rowspan="1" colspan="1">0.07</td><td rowspan="1" colspan="1">0.07</td><td rowspan="1" colspan="1">
              <bold>0.08</bold>
            </td><td rowspan="1" colspan="1">
              <bold>0.08</bold>
            </td><td rowspan="1" colspan="1">0.17</td><td rowspan="1" colspan="1">0.06</td><td rowspan="1" colspan="1">0.00</td><td rowspan="1" colspan="1"/></tr><tr><td rowspan="1" colspan="1">
              <italic><tp:taxon-name><tp:taxon-name-part taxon-name-part-type="genus">Pristimantis</tp:taxon-name-part> <tp:taxon-name-part taxon-name-part-type="species">subsigillatus</tp:taxon-name-part></tp:taxon-name></italic> (MECN10117)</td><td rowspan="1" colspan="1">0.13</td><td rowspan="1" colspan="1">0.13</td><td rowspan="1" colspan="1">0.11</td><td rowspan="1" colspan="1">0.11</td><td rowspan="1" colspan="1">0.09</td><td rowspan="1" colspan="1">0.10</td><td rowspan="1" colspan="1">0.05</td><td rowspan="1" colspan="1">0.05</td><td rowspan="1" colspan="1">0.09</td><td rowspan="1" colspan="1">0.09</td><td rowspan="1" colspan="1">0.12</td><td rowspan="1" colspan="1">0.10</td><td rowspan="1" colspan="1">0.10</td><td rowspan="1" colspan="1">0.12</td><td rowspan="1" colspan="1">0.12</td><td rowspan="1" colspan="1">0.15</td><td rowspan="1" colspan="1">0.09</td><td rowspan="1" colspan="1">0.09</td><td rowspan="1" colspan="1">0.00</td></tr></tbody></table></table-wrap></tp:treatment-sec><ref-list><ref id="B26"><mixed-citation xmlns:xlink="http://www.w3.org/1999/xlink" xlink:type="simple">
          <person-group><name name-style="western"><surname>Shepack</surname><given-names>A</given-names></name><name name-style="western"><surname>von May</surname><given-names>R</given-names></name><name name-style="western"><surname>Tito</surname><given-names>A</given-names></name><name name-style="western"><surname>Catenazzi</surname><given-names>A</given-names></name></person-group> (<year>2016</year>) <article-title>A new species of <italic><tp:taxon-name><tp:taxon-name-part taxon-name-part-type="genus">Pristimantis</tp:taxon-name-part></tp:taxon-name></italic> (<tp:taxon-name><tp:taxon-name-part taxon-name-part-type="class">Amphibia</tp:taxon-name-part></tp:taxon-name>, <tp:taxon-name><tp:taxon-name-part taxon-name-part-type="order">Anura</tp:taxon-name-part></tp:taxon-name>, <tp:taxon-name><tp:taxon-name-part taxon-name-part-type="family">Craugastoridae</tp:taxon-name-part></tp:taxon-name>) from the foothills of the Andes in Manu National Park, southeastern Peru.</article-title> <source>ZooKeys</source> <volume>594</volume>: <fpage>143</fpage>–<lpage>164</lpage>. doi: <ext-link xlink:type="simple" ext-link-type="doi" xlink:href="10.3897/zookeys.594.8295">10.3897/zookeys.594.8295</ext-link></mixed-citation></ref></ref-list></tp:taxon-treatment>
